# Supplementary material for: Wireless recording from unrestrained monkeys reveals motor goal encoding beyond immediate reach in frontoparietal cortex
Source: eLife. 2020 May 4;9:e51322. doi: 10.7554/eLife.51322 (PMC7228770; doi:10.7554/eLife.51322)
Supplement: Figure 4—source data 1. — Two-way ANOVA table; ‘*” indicates significance with p<0.05. [file elife-51322-fig4-data1.xlsx]

## Sheet: Tabelle1
All trials	SumSq	df	Singular	MeanSq	F	p
Distance	0	1	0	0.001	0.34	0.5616
Position	0.04	3	0	0.014	3.48	0.0153 *
Distance x Position	0.06	3	0	0.019	4.81	0.0024 *
Error	10.55	2657	0	0.004
Total	10.65	2664	0
