# Supplementary material for: Wireless recording from unrestrained monkeys reveals motor goal encoding beyond immediate reach in frontoparietal cortex
Source: eLife. 2020 May 4;9:e51322. doi: 10.7554/eLife.51322 (PMC7228770; doi:10.7554/eLife.51322)
Supplement: Figure 4—source data 2. — Two-way ANOVA table; ‘*” indicates significance with p<0.05. [file elife-51322-fig4-data2.xlsx]

## Sheet: Tabelle1
Trials < 5% data loss	SumSq	df	Singular	MeanSq	F	p
Distance	0.05	1	0	0.051	279.96	< 0.001 *
Position	0	3	0	0	0.88	0.4502
Distance x Position	0	3	0	0	2.36	0.0696
Error	0.39	2148	0	0
